# Supplementary material for: Total Force Kitchen: Exploring Active-Duty Service Member Performance Optimization Through Cooking
Source: J Integr Complement Med. 2024 Jan 12;30(1):66–76. doi: 10.1089/jicm.2023.0025 (PMC10801678; doi:10.1089/jicm.2023.0025)
Supplement: Supplemental data [file Suppl_Data.zip]

Archive with 11 entries (11 files):
- Food_Frequency_Questionnaire (1).pdf
- Mindful Eating Questionnaire.pdf
- Physical_Activity_Questionnaire.pdf
- PSQI.pdf
- PSS.pdf
- Qualitative Interview- TK - updated 05.03.17.pdf
- Satisfaction Questionnaire.pdf
- Weekly_Feedback_022217.pdf
- Wellbeing_Questionnaire.pdf
- Cooking_Nutrition (1).pdf
- Follow-up Questionnaire.pdf
